# Supplementary material for: A holistic approach to maximise diagnostic output in trio exome sequencing
Source: Front Pediatr. 2023 May 19;11:1183891. doi: 10.3389/fped.2023.1183891 (PMC10238563; doi:10.3389/fped.2023.1183891)
Supplement: Supplementary file 1 [file Datasheet1.xlsx]

## Sheet: General Information
A holistic approach to maximise diagnostic output in trio exome sequencing
Sandra von Hardenberg1, Hannah Wallaschek1, Chen Du1, Gunnar Schmidt1†, Bernd Auber1†
1Department of Human Genetics, Hannover Medical School, Hannover, Germany
†These authors contributed equally to this work and share last authorship
* Correspondence:
Sandra von Hardenberg, Department of Human Genetics, Hannover Medical School (MHH), OE 6300, Carl-Neuberg-Str. 1, 30625 Hanover, Germany, Phone: +49 511 532- 83516, Fax: +49 511 532-161064, Email: vonhardenberg.sandra@mh-hannover.de, ORCID: 0000-0002-3680-7450
Bernd Auber, Department of Human Genetics, Hannover Medical School (MHH), OE 6300, Carl-Neuberg-Str. 1, 30625 Hanover, Germany, Phone: +49 511 532- 8719, Fax: +49 511 532-161064, Email: auber.bernd@mh-hannover.de, ORCID: 0000-0003-1880-291X

## Sheet: Content
Content
sheet 1	Table S1	pV_lpV variants
sheet 2	Tabel S2	VUS variants

## Sheet: Table 1 pV_lpV variants
Date of analysis	Age at analysis (Y)	FAM ID	Gender	Deceased	Type of admission	Disease Group	Genetic Counseling	Class (ACMG)	c.	p.	Gene	Transcript	Zygosity	Inheritance	OMIM P	De novo?	Consanguinity	Second variant
2019-07-30	0	FAM02	female	no	inpatient	Neurology	no	4	c.​3822G>A	p.​(Trp1287*)	SCN3A	NM_006922.3	heterozygous	autosomal dominant	617938	no	no	no
2019-10-28	0	FAM06	female	no	outpatient	Immunodeficiency	yes, consil	4	c.​2428A>C	p.​(Asn810His)	BCL11B	NM_152703.4	heterozygous	autosomal dominant	618092	yes	no	no
2019-12-02	3	FAM09	female	no	outpatient	Neurology	no	4	c.​5125C>T	p.​(Leu1709Phe)	ARID1A	NM_006015.4	heterozygous	autosomal dominant	614607	yes	no	no
2020-01-10	14	FAM18	male	no	outpatient	Neurology	yes, genetic counseling	4	/	/	NC_000002.11:g.(30144432_30369807)_(32774548_32800223)del (inkl.​ SPAST)	/	heterozygous	autosomal dominant	182601	no	no	no
2020-01-22	0	FAM20	male	no	outpatient	Hepatopathy	no	5	/	/	NC_000023.​10:​g.​(152957440_152967235)del (SLC6A8 and BCAP31)	/	hemizygous	X-linked recessive	300352/ 300475	no	no	no
2020-01-31	1	FAM24	female	no	outpatient	Immunodeficiency	no	5	c.​1425+1G>A	p.?	PIK3R1	NM_181523.2	heterozygous	autosomal dominant	616005	yes	no	no
2020-02-04	13	FAM25	male	no	outpatient	Neurology	no	5	c.​269_270delCT	p.​(Ala90Glyfs*13)	PTRH2	NM_016077.4	homozygous	autosomal recessive	616263	no	yes	no
2020-02-06	1	FAM28	female	no	outpatient	Syndromology	yes, consil	4	c.381C>A	p.(Tyr127*)	EYA1	NM_000503.6	heterozygous	autosomal dominant	166780	no	no	no
2020-02-21	0	FAM31	male	no	NICU/ PICU	Neurology	no	4	c.​716T>G	p.​(Leu239Arg)	WWOX	NM_016373.4	homozygous	autosomal recessive	616211	no	yes	ACOX1:​c.​697G>T p.​(Asp233*) homozygous VUS
2020-03-11	0	FAM33	female	no	NICU/ PICU	Mitochondriopathy	yes, consil	5	c.​1336C>T	p.​(Arg446*)	PDHX	NM_003477.2	homozygous	autosomal recessive	245349	no	no	no
2020-03-25	0	FAM37	male	no	outpatient	Immunodeficiency	no	5	c.​7788G>A	p.?	ATM	NM_000051.3	homozygous	autosomal recessive	208900	no	yes	no
2020-04-20	0	FAM42	female	no	NICU/ PICU	Syndromology	yes, consil	5	/	/	NC_000023.10:g(7137748_7170270)_(13061928_13336968)del (incl. HCCS, MIDAS-Syndrom)​	/	heterozygous	autosomal dominant	125520, 188400, 192430	yes	no	no
2020-04-29	15	FAM44	male	no	outpatient	Immunodeficiency	no	4	c.1464delT	p.(Thr489Leufs*14)	XIAP	NM_001167.3	hemizygous	X-linked recessive	300635	no	no	no
2020-05-12	1	FAM48	male	no	inpatient	Neurology	no	4	c.​​191T>A	p.​​(Val64Glu)	PCDH19	NM_001184880.1	hemizygous mosaicm	X-linked	300088	yes	no	no
2020-05-25	2	FAM51	male	no	outpatient	Syndromology	yes, genetic counseling	5	/	/	NC_000022.​11:​g.​(18659604_18893867)_(21386121_21562409)del 22q11 deletion syndrome	/	heterozygous	autosomal dominant	188400	yes	no	HBB(NM_000518.4):​c.​118C>T p.​(Gln40*) heterozyous pV
2020-05-26	0	FAM52	male	yes	NICU/ PICU	Syndromology	yes, consil	5	​c.​10112delA	p.​(Gln3371Argfs*21)	KMT2D	NM_003482.4	heterozygous	autosomal dominant	147920	yes	no	no
2020-06-12	4	FAM58	male	no	outpatient	Dermatology	yes, genetic counseling	4	c.​175C>T; c.333-48T>C	p.​(Gln59*);p.?	FECH	NM_001012515.2	compound heterozygous	autosomal recessive	177000	no	no	no
2020-06-17	0	FAM60	female	no	inpatient	Neurology	no	4	c.​207dupC	p.​(Ile70Hisfs*47)	TMEM222	NM_032125.2	homozygous	autosomal recessive	619470	no	yes	no
2020-06-22	1	FAM62	male	no	outpatient	Syndromology	yes, genetic counseling	5.5	c.​745G>T	p.​(Glu249*)	NFIX	NM_152703.4	heterozygous	autosomal dominant	614753, 602535	yes	no	NC_000023.10:g.(50941821_50946767)_(51207217_?)del heterozygot pathogenic
2020-06-25	0	FAM67	female	yes	NICU/ PICU	Pulmology	yes, consil	4	c.​2367del	p.​(Ser789Argfs*12)	SPAG1	NM_003114.4	homozygous	autosomal recessive	615505	no	yes	PSKH2:c.​154C>T p.​(Arg52*) homozygous VUS
2020-07-15	15	FAM68	male	no	outpatient	Neurology	yes, genetic counseling	4	c.757del	p.(Ala253Glnfs*27)	SORD	NM_003104.5	homozygous	autosomal recessive	618912	no	no	no
2020-07-16	14	FAM71	male	no	outpatient	Immunodeficiency	no	4	c.​3067_3068dup	p.​(Val1024Leufs*13),	DOCK8	NM_203447.4	homozygous	autosomal recessive	243700	no	yes	no
2020-07-17	1	FAM72	female	no	outpatient	Immunodeficiency	no	4	c.​1234A>G	p.​(Thr412Ala)	STAT1	NM_021035.2	heterozygous	autosomal dominant	614892	yes	no	no
2020-07-23	4	FAM73	female	no	outpatient	Syndromology	yes, genetic counseling	5	/	/	NC_000012.11(NM_003482.​3):​c.​(2797+1_2798-1)_(4418+1_4419-1)del (KMT2D)	/	heterozygous	autosomal dominant	147920	yes	no	no
2020-07-28	7	FAM75	male	no	outpatient	Immunodeficiency	no	4	​​​c.​​​1001delG	p.​​​(Arg334Glnfs*67)	ZNFX1	M_021035.2	homozygous	autosomal recessive	619644	no	yes	no
2020-08-03	0	FAM78	male	no	NICU/ PICU	Syndromology	no	5	c.​955+1G>T	p.?	NFIX	NM_001365902.3	heterozygous	autosomal dominant	614753, 602535	yes	no	no
2020-08-18	17	FAM83	male	no	outpatient	Syndromology	yes, genetic counseling	5	c.​2717T>A	p.​(Tyr939*)	ARID2	NM_152641.3	heterozygous	autosomal dominant	617808	yes	no	no
2020-08-31	3	FAM86	male	no	outpatient	Immunodeficiency	no	4	c.​748G>A	p.​(Glu250Lys)	PSTPIP1	NM_003978.4	heterozygous	autosomal dominant	604416	no	no	no
2020-09-21	0	FAM93	male	no	NICU/ PICU	Syndromology	yes, consil	5.4	c.​5894_5894+2delinsGG; ​c.​150-2A>G	p.?, p.?	CHD7	NM_017780.3	heterozygous	autosomal dominant	214800	yes	yes	no
2020-10-06	8	FAM98	male	no	outpatient	Pulmology	no	4	c.​1389C>A	p.​(Tyr463*)	NEK10	ENST00000295720	homozygous	autosomal recessive	618781	no	yes	no
2020-10-06	2	FAM100	female	no	outpatient	Immunodeficiency	no	4	c.​1151G>A	p.​(Cys384Tyr)	CBL and Uniparental disomy 11	NM_005188.3	heterozygous	autosomal dominant	180849	yes	no	CREBBP(NM_004380.2) c.​​5599C>T p.​​(Arg1867Trp)
2020-10-09	1	FAM101	male	no	outpatient	Nephropathy	yes, genetic counseling	5	c.​8017-2A>G	p.?	PKD1	NM_001009944.2	heterozygous	autosomal dominant	173900	no	no	DDX11(NM_001257145.2)c.1099G>A p.​(Asp367Asn) homozygous VUS
2020-10-23	0	FAM104	female	no	inpatient	Neurology	yes, genetic counseling	5	c.724del	p.(Glu242Asnfs*83)	ARX	NM_139058.2	heterozygous	autosomal dominant	300004	yes	no	no
2020-11-27	1	FAM116	female	no	NICU/ PICU	Neurology	no	4	c.​1119+1G>A	p.?	GAD1	NM_000817.2	homozygous	autosomal recessive	619124	no	no	no
2020-12-04	5	FAM120	male	no	outpatient	Syndromology	no	4	c.​528+1G>C	p.?	LRSAM1	NM_138361.5	homozygous	autosomal recessive	614436	no	yes	KIF1C:c.​349G>A p.​(Gly117Ser) homozygous VUS
2020-12-16	0	FAM124	male	no	NICU/ PICU	Syndromology	yes, consil	4	c.​7601dup	p.​(Leu2534Phefs*7)	CHD7	NM_017780.4	heterozygous	autosomal dominant	214800	yes	no	no
2020-12-29	2	FAM126	female	no	NICU/ PICU	Syndromology	yes, consil	4	c.​1088C>T	p.​(Pro363Leu)	SLC52A2	NM_024531.4	homozygous	autosomal recessive	614707	no	yes	no
2021-01-04	6	FAM127	female	no	outpatient	Syndromology	yes, genetic counseling	4	c.​6244-2A>G	p.​?	TRIO	NM_007118.2	heterozygous	autosomal dominant	617061	yes	no	no
2021-01-13	0	FAM134	female	no	inpatient	Metabolic disorder	no	4.4	c.​555G>A; c.​721G>A	p.?, p.​(Glu241Lys)	CA5A	NM_001739.2	compound heterozygous	autosomal recessive	615751	no	no	no
2021-02-24	6	FAM149	male	no	outpatient	Metabolic disorder	yes, genetic counseling	4.4	c.​530G>A; c.​611G>A	p.​(Gly177Glu); p.​(Arg204Gln)	FTCD	NM_006657.3	compound heterozygous	autosomal recessive	229100	no	yes	PGAP1(NM_024989.4):​c.​2018C>T p.​(Thr673Ile) homozygous VUS
2021-03-11	1	FAM151	male	yes	NICU/ PICU	Immunodeficiency	yes, genetic counseling	5	c.1754C>T	p.(Thr585Met)	RANBP2	NM_006267.4	heterozygous	autosomal dominant	608033	no	no	no
2021-03-19	4	FAM153	male	no	outpatient	Myopathy	yes, genetic counseling	4	c.2215C>T	p.(Arg739*)	PHKA1	NM_002637.4	hemizygous	X-linked dominant	300559	no	no	no
2021-03-31	6	FAM155	male	no	outpatient	Immunodeficiency	no	4.4	c.​70C>T; c.​22_40del	p.​(Arg24Trp); p.​(Arg8Asnfs*19)	AICDA	NM_020661.4	compound heterozygous	autosomal recessive	605258	no	no	no
2021-04-08	0	FAM156	female	yes	inpatient	Syndromology	yes, genetic counseling	4.4	c.​442G>A; c.​1252dup	p.​(Ala148Thr); p.​(Ser418Lysfs*9)	TRNT1	NM_182916.2	compound heterozygous	autosomal recessive	616084	no	no	no
2021-05-06	0	FAM165	female	yes	inpatient	Immunodeficiency	no	4.4	c.​673C>T; c.​133G>A	p.​(Arg225Trp); p.​(Gly45Arg)	PRF1	NM_005041.4	compound heterozygous	autosomal recessive	603553	no	no	no
2021-05-31	0	FAM171	male	no	outpatient	Syndromology	yes, genetic counseling	5	c.​7176del	p.​(Glu2393Argfs*33)	KMT2D	NM_003482.3	heterozygous	autosomal dominant	147920	yes	no	no
2021-06-02	4	FAM172	male	no	outpatient	Neurology	yes, genetic counseling	4	c.​5314A>C	p.​(Ile1772Leu)	SCN2A	NM_021007.2	heterozygous	autosomal dominant	613721	yes	no	no
2021-06-14	0	FAM174	male	no	NICU/ PICU	Syndromology	yes, consil	4	/	/	NC_000023.​11:​g.​(14883652_14891790)_(14937951_15262628)del (FANCB)	/	hemizygous	X-linked dominant	300514	no	no	no
2021-06-18	0	FAM177	male	yes	NICU/ PICU	Syndromology	yes, consil	4	c.​3668G>A	p.​(Glu1223Asp)	KDM6A	NM_021140.4	hemizygous	X-linked dominant	300867	yes	no	no
2021-06-21	1	FAM178	female	no	NICU/ PICU	Metabolic disorder	no	4	c.​3G>A	p.​?	MOCS2	ENST00000361377	homozygous	autosomal recessive	252160	no	yes	no
2021-06-23	7	FAM179	female	no	inpatient	Immunodeficiency	no	5.5	c.​1349C>T; c.​666C>A	p.​(Thr450Met); p.​(His222Gln)	PRF1	NM_001083116.2	compound heterozygous	autosomal recessive	603553	no	no	no
2021-06-25	16	FAM180	male	yes	NICU/ PICU	Myopathy	no	4	c.​1982A>G	p.​(Tyr661Cys)	DYNC1H1	NM_001376.4	heterozygous	autosomal dominant	614228	yes	no	no
2021-06-30	1	FAM182	female	no	outpatient	Syndromology	yes, genetic counseling	5	c.​1054A>T	p.​(Lys352*)	MECP2	NM_004992.4	heterozygous	X-linked dominant	312750	yes	no	no
2021-06-30	0	FAM183	male	yes	NICU/ PICU	Syndromology	no	4.4	c.​158C>T	p.​(Thr53Ile)	ATAD3A; NC_000001.​11:​g.​(1418014_1417497)_(1453175_1454280)del p.​?	/	compound heterozygous	autosomal recessive	617183	no	no	no
2021-07-01	4	FAM184	male	no	outpatient	Immunodeficiency	no	4	c.1877del	p.(Pro626Hisfs*81	SATB1	NM_001322871.2	heterozygous	autosomal dominant	/	yes	no	no
2021-07-13	12	FAM190	female	no	outpatient	Syndromology	yes, genetic counseling	4	c.​946G>A	p.​(Val316Met)	NALCN	NM_052867.4	heterozygous	autosomal dominant	616266	yes	no	no
2021-07-21	8	FAM195	male	no	outpatient	Immunodeficiency	no	4	/	/	NC_00023.10:g.(77096838_77109377)_(77126442_77130906)del MAGT1 Gen	/	hemizygous	X-linked recessive	300853	no	no	no
2021-07-26	0	FAM202	male	no	outpatient	Hepatopathy	no	5	c.2159G>A	p.(Arg720Gln)	IFIH1	NM_022168.4	heterozygous	autosomal dominant	615846	yes	no	no
2021-07-26	0	FAM203	female	no	outpatient	Syndromology	no	5	c.607C>T	p.(Arg203Trp)	PACS1	NM_018026.4	heterozygous	autosomal dominant	615009	yes	no	no
2021-07-26	13	FAM204	male	no	outpatient	Neurology	yes, genetic counseling	5	c.9G>A	p.(Trp3*)	DMD	NM_004006.3	hemizygous	X-linked recessive	300376	no	no	no
2021-07-28	1	FAM205	male	no	outpatient	Neurology	no	4	c.575T>C	p.(Phe192Ser)	KCNQ2	NM_172107.3	heterozygous	autosomal dominant	613720	yes	no	no
2021-08-06	0	FAM208	female	yes	NICU/ PICU	Cardiology	yes, consil	4	c.1180G>A	p.(Asp394Asn)	MYH7	NM_000257.2	heterozygous	autosomal dominant	613426	yes	no	no
2021-08-11	0	FAM210	female	no	inpatient	Syndromology	no	5	/	/	NC_000001.10:g.(16360174_16370967)_(16383431_16384911)del (CLCNKB; Bartter-Syndrom Typ 3)​	/	homozygous	autosomal recessive	607364	no	no	no
2021-08-19	0	FAM212	male	no	outpatient	Syndromology	yes, genetic counseling	4	c.416C>A	p.(Pro139His)	TWIST1	NM_000474.3	heterozygous	autosomal dominant	123100	yes	no	no
2021-08-24	0	FAM215	male	no	NICU/ PICU	Cardiology	yes, consil	5	c.4868G>A	p.(Arg1623Gln)	SCN5A	NM_001160160.1	heterozygous	autosomal dominant	603830	yes	no	no
2021-08-30	0	FAM217	male	no	outpatient	Metabolic disorder	no	5	c.1096G>A	p.(Glu366Lys)	SERPINA1 Z-Allel	NM_001002236.2	heterozygous	autosomal dominant	613490	no	no	no
2021-04-09	0	FAM224	male	yes	inpatient	Nephropathy	yes, consil	4	c.2531G>A	p.(Cys844Tyr)	PRDM15	NM_001040424.2	heterozygous	autosomal dominant	/	no	yes	no

## Sheet: Table 2 VUS variants
Date of analysis	Age at analysis (y)	FAM ID	Gender	Deceased	Type of admission	Disease Group	Genetic counseling	Class (ACMG)	c.	p.	Gene	Transcript	Zygosity	Inheritance	OMIM P	De novo?	Consanguinity	Second variant
2019-02-05	3	FAM01	female	no	outpatient	Neurology	yes, genetic counseling	3	c.1618G>C	p.(Gly540Arg)	CACNA1A	NM_001127221.1	heterozygous	autosomal dominant	108500	no	no	no
2019-09-16	2	FAM04	female	no	outpatient	Immunodeficiency	no	3	​c.​542C>A	p.​(Ala181Glu)	TNFRSF13B	NM_012452.2	heterozygous	autosomal dominant/ autosomal recessive	240500	no	no	no
2019-12-11	9	FAM11	male	no	outpatient	Immunodeficiency	no	3	​​c.​​2887G>A	p.​​(Glu963Lys)	NLRP12	NM_144687.4	heterozygous	autosomal dominant	611762	no	no	no
2020-01-02	1	FAM15	female	no	outpatient	Pulmology	no	3	c.​1205C>T	p.​(Thr402Ile)	FLNA	NM_001110556.2	heterozygous	X-linked	314400	no	no	no
2020-01-02	17	FAM16	male	no	outpatient	Neurology	no	3	​c.​2896G>A	p.​(Ala966Thr)	KCNT1	NM_020822.3	heterozygous	autosomal dominant	614959	no	no	GRIN2A:​c.​4159T>C p.​(Tyr1387His) heterozygot Klasse 3
2020-01-24	14	FAM21	male	no	outpatient	Pulmology	no	3	c.​​1620G>A	p.​​(Val540Val)	CSF2RB	NM_000395.3	heterozygous	autosomal recessive	614370	no	no	no
2020-03-20	0	FAM35	male	no	inpatient	Immunodeficiency	no	3	c.​992C>T	p.​(Ser331Leu)	PRF1	NM_001083116.3	homozygot	autosomal recessive	603553	no	no	no
2020-04-20	11	FAM43	male	no	outpatient	Immunodeficiency	no	3	c.​2084A>G	p.​(Lys694Arg)	MEFV	NM_000243.2	heterozygous	autosomal dominant/ autosomal recessive	249100 / 134610	no	no	no
2020-05-04	0	FAM45	female	yes	NICU/ PICU	Metabolic disorder	no	3.3	c.​987A>C; c.​1256G>C	p.​(Leu329Phe); p.​(Arg419Pro)	GFM1	NM_001308164.1	compound heterozygous	autosomal recessive	609060	no	no	no
2020-05-07	4	FAM47	female	no	outpatient	Syndromology	yes, genetic counseling	3	c.​190C>G	p.​(Gln64Glu)	BBS1	NM_024649.5	heterozygous	autosomal recessive	209900	yes	no	no
2020-07-15	6	FAM69	male	yes	NICU/ PICU	Cardiology	yes	3	c.​6525G>T	p.​(Met2175Ile)	RYR2	NM_001035.3	heterozygous	autosomal dominant/ autosomal recessive		yes	no	no
2020-10-06	0	FAM99	female	no	outpatient	Immunodeficiency	no	3	​c.​47T>C	p.​(Leu16Pro)	NHEJ1	NM_024782.3	homozygous	/	611291	no	yes	no
2020-10-30	1	FAM110	female	no	outpatient	Pulmology	no	3	/	/	Deletion chr3p21.​31	/	heterozygous	autosomal dominant/ autosomal recessive		yes	no	no
2020-11-27	1	FAM117	male	no	inpatient	Syndromology	yes	3	c.​243+1G>A	p.?	CDCA5	NM_080668.4	heterozygous	/	/	no	no	no
2020-12-11	10	FAM122	female	no	outpatient	Immunodeficiency	no	3	c.​2084A>G	p.​(Lys694Arg)	MEFV	NM_000243.2	heterozygous	autosomal dominant/ autosomal recessive	249100 / 134610	no	no	no
2021-01-12	12	FAM131	female	no	outpatient	Immunodeficiency	no	3	c.​​161G>A	p.(​Arg54Gln)	IL12RB1	NM_005535.3	heterozygous	autosomal recessive	614891	no	no	no
2021-02-02	1	FAM136	female	no	outpatient	Metabolic disorder	yes, genetic counseling	3	c.​1367C>T	p.​(Ser456Leu)	RARS1	NM_002887.4	heterozygous	autosomal dominant	616140	no	no	no
2021-02-12	0	FAM142	male	yes	NICU/ PICU	Nephropathy	yes	3	c.​2858G>A; c.​2714G>A	p.​(Arg953Gln); p.​(Arg905Gln)	ZNF423	NM_015069.5	compound heterozygot	autosomal dominant/ autosomal recessive	614844	no	no	no
2021-02-24	6	FAM148	male	no	outpatient	Neurology	yes, genetic counseling	3	c.​530G>A; c.​611G>A	p.​(Gly177Glu); p.​(Arg204Gln)	FTCD	NM_001320412.2	compound heterozygot	autosomal recessive	229100	no	ja	no
2021-03-24	1	FAM154	male	no	inpatient	Immunodeficiency	no	3	c.442G>C	p.(Glu148Gln)	MEFV	NM_000243.2	heterozygous	autosomal dominant/ autosomal recessive	249100 / 134610	no	no	no
2021-05-06	6	FAM164	male	no	outpatient	Immunodeficiency	no	3	c.​751G>A	p.​(Gly251Ser)	TNFAIP3	NM_001270508.2	heterozygous	autosomal dominant	616744	no	no	no
2021-05-11	0	FAM166	male	no	outpatient	Myopathy	yes, genetic counseling	3	c.225+5G>T	p.?	ZC4H2	NM_018684.4	hemizygous	/	/	no	no	no
2021-05-26	1	FAM170	male	no	outpatient	Syndromology	yes, genetic counseling	3	c.​558G>C	p.​(Gln186His)	TRIM32	NM_012210.4	heterozygous	autosomal dominant	615988	no	no	no
2021-07-01	0	FAM185	female	no	NICU/ PICU	Cardiology	no	4, 3	c.​451G>T; ​c.​916G>A	p.​(Glu151*); p.​(Ala306Thr	FICD	NM_007076.3	compound heterozygous	/	/	no	no	no
2021-07-02	10	FAM186	female	no	outpatient	Immunodeficiency	yes, genetic counseling	3	c.​2084A>G	p.​(Lys694Arg)	MEFV	NM_000243.2	heterozygous	autosomal dominant/ autosomal recessive	249100 / 134610	no	no	no
2021-07-20	7	FAM194	female	no	outpatient	Syndromology	yes, genetic counseling	3	/	/	NC_000013.10:g.(114018243_114018056)_(115091776_?)del p.?	/	heterozygous	autosomal dominant	/	no	no	no
2021-07-28	4	FAM206	male	yes	NICU/ PICU	Oncology	no	3	c.835C>T	p.(Arg279Cys)	GJB1	NM_000166.6	hemizygot	X-linked dominant	302800	no	no	no
2021-08-05	1	FAM207	male	no	outpatient	Syndromology	no	3	c.1975G>A	p.(Gly659Ser)	THOC2	NM_001081550.2	hemizygot	X-linked recessive	300957	no	no	no
2021-08-16	0	FAM211	male	no	NICU/ PICU	Syndromology	yes	3	c.545G>A	p.(Arg182Lys)	EIF2AK4	NM_001013703.3	heterozygous	autosomal recessive	234810	no	no	no
2021-08-19	9	FAM213	male	no	outpatient	Cardiology	yes, genetic counseling	3	c.1600G>A	p.(Glu534Lys)	FLNC	NM_001458.5	heterozygous	autosomal dominant	617047	no	no	no
2021-09-23	1	FAM222	male	no	inpatient	Syndromology	no	3	c.​899_900de	p.​(Asp300Val)	​ SNUPN	NM_001042588.1	homozygot	/	/	no	yes	no
2021-09-27	13	FAM223	male	no	NICU/ PICU	Hepathopaty	yes, consil	3,3	c.​1148G>A;c.​2408G>A	p.​(Gly383Glu); p.​(Arg803His)	CPS1	NM_001875.5	compound heterozygot	autosomal recessive	237300	no	no	no
